# Supplementary material for: Adjunctive Therapies in Long-Bone Distraction Osteogenesis: Clinical Evidence for Biophysical and Biologic Treatment Strategies
Source: J Clin Med. 2026 Jun 7;15(12):4417. doi: 10.3390/jcm15124417 (PMC13301968; doi:10.3390/jcm15124417)
Supplement: Supplementary file 1 [file jcm-15-04417-s001.zip]

Archive with 1 entries (1 files):
- jcm-4298591-supplementary.pdf
